# Supplementary material for: The predictive ability of the 313 variant–based polygenic risk score for contralateral breast cancer risk prediction in women of European ancestry with a heterozygous BRCA1 or BRCA2 pathogenic variant
Source: Genet Med. 2021 Jun 10;23(9):1726–37. doi: 10.1038/s41436-021-01198-7 (PMC8460445; doi:10.1038/s41436-021-01198-7)
Supplement: Supplementary file 2 — Supplementary table S2 [file 41436_2021_1198_MOESM2_ESM.xlsx]

## Sheet: Table S1
Variant	Chromosome	Position (build 37)	Reference Allele	Effect Allele	Effect allele frequencya	Coefficients			Imputation quality iCOGS		Imputation quality OncoArray
						Overall BC	ER-positive BC	ER-negative BC	BRCA1	BRCA2	BRCA1	BRCA2
1_100880328_A_T	1	100880328	A	T	0.409678	0.0373	0.0373	0.0373	0.916	0.911	1	1
1_10566215_A_G	1	10566215	A	G	0.329016	-0.0586	-0.0407	-0.1109	1	1	1	1
1_110198129_CAAA_C	1	110198129	CAAA	C	0.775478	0.0458	0.0458	0.0458	0.849	0.851	0.942	0.942
1_114445880_G_A	1	114445880	G	A	0.166363	0.0621	0.0621	0.0621	0.998	0.998	0.998	0.999
1_118141492_A_C	1	118141492	A	C	0.265682	0.0452	0.0452	0.0452	0.975	0.978	0.997	0.997
1_120257110_T_C	1	120257110	T	C	0.530949	0.0385	0.043	0.0226	1	1	0.996	0.996
1_121280613_A_G	1	121280613	A	G	0.405315	0.0881	0.1052	0.0209	1	1	1	1
1_121287994_A_G	1	121287994	A	G	0.106003	-0.0673	-0.0814	-0.0114	0.961	0.956	0.957	0.961
1_145604302_C_CT	1	145604302	C	CT	0.351487	-0.0399	-0.0469	-0.0126	0.902	0.902	0.94	0.937
1_149906413_T_C	1	149906413	T	C	0.401747	0.0548	0.0548	0.0548	0.972	0.975	1	1
1_155556971_G_A	1	155556971	G	A	0.2302	0.0499	0.0499	0.0499	0.978	0.977	0.994	0.996
1_168171052_CA_C	1	168171052	CA	C	0.109659	-0.068	-0.068	-0.068	0.692	0.689	0.903	0.902
1_172328767_T_TA	1	172328767	T	TA	0.330483	-0.0435	-0.0435	-0.0435	0.883	0.88	0.919	0.914
1_18807339_T_C	1	18807339	T	C	0.514474	-0.0564	-0.0649	-0.0248	0.851	0.854	0.999	0.999
1_201437832_C_T	1	201437832	C	T	0.0559366	0.0917	0.0917	0.0917	0.802	0.805	1	1
1_202184600_C_T	1	202184600	C	T	0.399182	-0.0065	0.0133	-0.0822	0.981	0.98	1	1
1_203770448_T_A	1	203770448	T	A	0.271472	0.0498	0.0498	0.0498	0.993	0.992	0.998	0.998
1_204502514_T_TTCTGAAACAGGG	1	204502514	T	TTCTGAAACAGGG	0.80276	-0.0321	-0.0024	-0.1345	0.938	0.938	0.972	0.971
1_208076291_G_A	1	208076291	G	A	0.333653	-0.0366	-0.0366	-0.0366	0.964	0.964	0.994	0.995
1_217053815_T_G	1	217053815	T	G	0.327999	0.0417	0.0417	0.0417	0.685	0.692	0.905	0.9
1_217220574_G_A	1	217220574	G	A	0.210653	-0.044	-0.0459	0.0029	0.998	0.999	0.996	0.995
1_220671050_C_T	1	220671050	C	T	0.241509	0.0418	0.0418	0.0418	0.866	0.87	0.951	0.956
1_242034263_A_G	1	242034263	A	G	0.0305037	0.1428	0.1428	0.1428	0.989	0.987	1	1
1_41380440_C_T	1	41380440	C	T	0.643842	0.0426	0.0426	0.0426	0.736	0.739	0.984	0.982
1_41389220_T_C	1	41389220	T	C	0.0168565	0.155	0.155	0.155	0.808	0.787	0.95	0.959
1_46670206_TC_T	1	46670206	TC	T	0.297323	0.0447	0.0595	0.0216	0.951	0.95	1	1
1_51467096_CT_C	1	51467096	CT	C	0.480027	0.0374	0.0374	0.0374	0.904	0.902	0.913	0.915
1_7917076_G_A	1	7917076	G	A	0.38994	-0.0409	-0.0409	-0.0409	0.775	0.782	0.991	0.991
1_88156923_G_A	1	88156923	G	A	0.148676	0.0494	0.058	0.0183	1	1	1	1
1_88428199_C_A	1	88428199	C	A	0.247666	-0.0387	-0.0387	-0.0387	1	1	1	1
2_10138983_T_C	2	10138983	T	C	0.116007	0.0603	0.0603	0.0603	0.934	0.925	0.957	0.958
2_121058254_A_G	2	121058254	A	G	0.704694	-0.0334	-0.0232	-0.0682	0.998	0.998	0.995	0.996
2_121089731_T_C	2	121089731	T	C	0.194298	-0.0427	-0.029	-0.1027	1	1	0.928	0.93
2_121159205_G_A	2	121159205	G	A	0.352749	-0.044	-0.044	-0.044	0.863	0.866	1	1
2_121246568_T_C	2	121246568	T	C	0.896981	0.0992	0.0992	0.0992	0.996	0.995	1	1
2_172974566_C_G	2	172974566	C	G	0.474272	-0.0473	-0.0611	-0.0061	1	1	1	1
2_174212910_A_G	2	174212910	A	G	0.844995	0.0593	0.0621	0.0175	0.994	0.994	1	1
2_192381934_C_T	2	192381934	C	T	0.858832	0.0316	0.018	0.1012	0.53	0.498	1	1
2_19315675_T_A	2	19315675	T	A	0.559907	-0.0331	-0.0229	-0.057	0.997	0.997	1	1
2_202204741_T_C	2	202204741	T	C	0.720985	-0.0492	-0.0492	-0.0492	1	1	1	1
2_217920769_G_T	2	217920769	G	T	0.500088	-0.1318	-0.1532	-0.0589	1	1	1	1
2_217955896_GA_G	2	217955896	GA	G	0.0381659	-0.2016	-0.2362	-0.0558	0.908	0.902	0.984	0.981
2_218292158_C_G	2	218292158	C	G	0.730949	-0.0757	-0.0757	-0.0757	0.966	0.967	0.977	0.976
2_218714845_G_A	2	218714845	G	A	0.391714	-0.0431	-0.0463	-0.0184	0.664	0.671	1	1
2_241388857_C_A	2	241388857	C	A	0.977211	-0.1232	-0.1232	-0.1232	0.704	0.717	1	1
2_25129473_A_G	2	25129473	A	G	0.408159	-0.0427	-0.0427	-0.0427	0.681	0.685	0.999	1
2_29179452_G_C	2	29179452	G	C	0.228739	-0.0066	0.0207	-0.1006	0.987	0.988	1	1
2_29615233_T_C	2	29615233	T	C	0.262166	-0.0427	-0.0427	-0.0427	0.751	0.749	0.985	0.986
2_39699510_C_CT	2	39699510	C	CT	0.46586	-0.0402	-0.0402	-0.0402	0.746	0.738	0.897	0.899
2_70172587_G_A	2	70172587	G	A	0.278713	-0.0412	-0.0412	-0.0412	0.804	0.804	0.968	0.967
2_88358825_G_C	2	88358825	G	C	0.30805	0.0473	0.0473	0.0473	0.52	0.551	0.951	0.952
3_141112859_CTT_C	3	141112859	CTT	C	0.414934	0.0551	0.0551	0.0551	0.992	0.992	0.996	0.998
3_172285237_G_A	3	172285237	G	A	0.213144	0.0422	0.0501	-0.0133	0.996	0.996	0.997	0.997
3_189774456_C_T	3	189774456	C	T	0.223461	-0.0478	-0.0478	-0.0478	0.685	0.691	0.996	0.995
3_27353716_C_A	3	27353716	C	A	0.525924	0.0748	0.0822	0.031	1	1	1	1
3_27388664_C_G	3	27388664	C	G	0.273463	0.0502	0.0502	0.0502	1	1	1	1
3_29294845_C_T	3	29294845	C	T	0.0162599	-0.1281	-0.1221	-0.2988	0.812	0.839	0.919	0.908
3_30684907_C_T	3	30684907	C	T	0.297549	0.0592	0.0657	0.017	1	1	1	1
3_46888198_T_C	3	46888198	T	C	0.103236	-0.0806	-0.0806	-0.0806	0.92	0.923	0.99	0.994
3_4742251_A_G	3	4742251	A	G	0.380157	0.0616	0.0616	0.0616	0.999	0.999	1	1
3_49709912_C_CT	3	49709912	C	CT	0.287282	-0.0367	-0.0355	-0.0721	0.936	0.932	0.946	0.946
3_55970777_A_AT	3	55970777	A	AT	0.0304531	-0.1195	-0.1195	-0.1195	0.524	0.516	0.951	0.954
3_59373745_C_T	3	59373745	C	T	0.429354	-0.0394	-0.0394	-0.0394	0.618	0.621	0.998	0.997
3_63887449_T_TTG	3	63887449	T	TTG	0.129725	0.0648	0.0648	0.0648	0.98	0.98	0.987	0.986
3_71620370_T_G	3	71620370	T	G	0.638204	-0.0374	-0.0374	-0.0374	0.88	0.882	0.986	0.987
3_87037543_A_G	3	87037543	A	G	0.0920768	-0.0723	-0.0723	-0.0723	1	1	0.941	0.943
3_99403877_G_A	3	99403877	G	A	0.485202	-0.0376	-0.0376	-0.0376	0.973	0.975	0.995	0.996
4_106069013_G_T	4	106069013	G	T	0.228925	0.0471	0.0594	0.0097	0.997	0.998	1	1
4_126752992_A_AAT	4	126752992	A	AAT	0.516677	-0.0377	-0.0377	-0.0377	0.963	0.964	0.962	0.963
4_143467195_C_T	4	143467195	C	T	0.11146	-0.0569	-0.0569	-0.0569	0.797	0.795	0.998	0.999
4_151218296_CATATTT_C	4	151218296	CATATTT	C	0.653294	0.0388	0.0388	0.0388	0.987	0.987	0.991	0.991
4_175842495_G_A	4	175842495	G	A	0.116089	-0.0898	-0.1162	0.0199	1	0.999	1	1
4_175847436_C_A	4	175847436	C	A	0.343344	0.0348	0.0537	-0.0099	0.983	0.982	1	1
4_187503758_A_T	4	187503758	A	T	0.447053	0.0357	0.0357	0.0357	0.967	0.966	0.997	0.997
4_38784633_G_T	4	38784633	G	T	0.249283	0.0489	0.0489	0.0489	1	1	0.999	0.998
4_84370124_TAA_TA	4	84370124	TAA	TA	0.532408	-0.0464	-0.0464	-0.0464	0.936	0.937	0.944	0.941
4_89240476_G_A	4	89240476	G	A	0.439526	0.0352	0.0352	0.0352	1	1	0.977	0.974
4_92594859_TTCTTTC_T	4	92594859	TTCTTTC	T	0.444453	-0.0407	-0.0407	-0.0407	0.781	0.808	0.935	0.934
5_104300273_G_T	5	104300273	G	T	0.180989	-0.0487	-0.0487	-0.0487	0.821	0.827	0.995	0.994
5_122478676_C_A	5	122478676	C	A	0.744768	-0.0386	-0.0386	-0.0386	0.974	0.975	0.999	0.999
5_122705244_C_T	5	122705244	C	T	0.0306047	0.0944	0.0944	0.0944	0.999	0.999	0.996	0.997
5_1279790_C_T	5	1279790	C	T	0.259193	0.0617	0.0325	0.1502	1	1	1	1
5_1296255_A_AG	5	1296255	A	AG	0.307249	-0.0549	-0.0417	-0.1056	0.995	0.995	1	1
5_131640536_A_G	5	131640536	A	G	0.542693	0.0392	0.0467	0.0099	0.98	0.979	0.978	0.98
5_132407058_C_T	5	132407058	C	T	0.244971	-0.0388	-0.0561	-0.0214	0.75	0.747	0.998	0.998
5_1353077_T_C	5	1353077	T	C	0.0121465	0.1552	0.1552	0.1552	0.876	0.874	1	1
5_158244083_C_T	5	158244083	C	T	0.568348	-0.0677	-0.0677	-0.0677	1	1	1	1
5_16231194_G_C	5	16231194	G	C	0.559396	-0.0426	-0.0426	-0.0426	0.998	0.999	1	1
5_169591460_T_C	5	169591460	T	C	0.334458	0.0412	0.0501	0.0182	0.903	0.912	0.997	0.998
5_173358154_G_A	5	173358154	G	A	0.407449	0.0365	0.0365	0.0365	0.989	0.989	0.987	0.988
5_176134882_T_C	5	176134882	T	C	0.542245	0.0363	0.0363	0.0363	0.699	0.694	0.995	0.995
5_2777029_G_A	5	2777029	G	A	0.413865	0.0391	0.0391	0.0391	0.985	0.984	0.984	0.984
5_32579616_TCA_T	5	32579616	TCA	T	0.484391	0.0363	0.0363	0.0363	0.994	0.994	1	1
5_345109_T_C	5	345109	T	C	0.0543993	0.084	0.084	0.084	0.951	0.957	0.985	0.983
5_44508264_G_GT	5	44508264	G	GT	0.126534	-0.1177	-0.1177	-0.1177	0.974	0.975	0.972	0.977
5_44619502_A_G	5	44619502	A	G	0.154915	-0.1101	-0.1101	-0.1101	0.988	0.99	0.99	0.99
5_44649944_C_T	5	44649944	C	T	0.601044	0.0492	0.0713	-0.0261	1	1	1	1
5_44706498_A_G	5	44706498	A	G	0.248118	0.0497	0.0648	-0.0256	1	1	1	1
5_44853593_G_C	5	44853593	G	C	0.308104	-0.0336	-0.0222	-0.0778	1	1	1	1
5_52679539_C_CA	5	52679539	C	CA	0.099758	0.0571	0.0571	0.0571	0.928	0.934	0.972	0.971
5_55662540_C_CT	5	55662540	C	CT	0.363131	-0.0458	-0.0458	-0.0458	0.753	0.755	0.967	0.967
5_55965167_C_T	5	55965167	C	T	0.557607	0.0394	0.0394	0.0394	0.703	0.711	1	1
5_56023083_T_G	5	56023083	T	G	0.158336	0.1366	0.1612	0.0686	1	1	1	1
5_56042972_C_T	5	56042972	C	T	0.0520514	0.0865	0.1082	0.0058	0.998	0.999	0.999	0.999
5_56045081_T_C	5	56045081	T	C	0.165481	-0.0564	-0.0643	-0.0168	1	1	1	1
5_58241712_C_T	5	58241712	C	T	0.574975	-0.0434	-0.0434	-0.0434	0.807	0.808	0.948	0.951
5_71965007_G_A	5	71965007	G	A	0.257227	-0.041	-0.041	-0.041	0.869	0.864	0.946	0.944
5_73234583_T_C	5	73234583	T	C	0.321263	-0.0363	-0.0494	-0.0101	0.813	0.806	0.981	0.981
5_77155397_GT_G	5	77155397	GT	G	0.346638	-0.0408	-0.0408	-0.0408	0.65	0.646	0.994	0.993
5_79180995_G_GA	5	79180995	G	GA	0.175485	0.0328	0.0248	0.0804	0.991	0.989	0.993	0.993
5_81512947_TA_T	5	81512947	TA	T	0.250319	-0.0598	-0.0731	-0.0342	0.96	0.954	1	1
5_90789470_G_A	5	90789470	G	A	0.158042	-0.0564	-0.0714	-0.0031	0.777	0.784	1	1
6_130341728_C_CT	6	130341728	C	CT	0.711606	0.0472	0.0472	0.0472	0.971	0.972	0.981	0.982
6_13713366_G_C	6	13713366	G	C	0.569052	-0.0553	-0.0623	-0.0152	0.973	0.975	1	1
6_149595505_T_C	6	149595505	T	C	0.206123	-0.0476	-0.0476	-0.0476	0.954	0.952	0.995	0.996
6_151949806_A_C	6	151949806	A	C	0.30833	0.0703	0.0541	0.1103	1	1	1	1
6_151955914_A_G	6	151955914	A	G	0.0713254	0.1449	0.115	0.224	1	1	1	1
6_152022664_CAAAAAAA_C	6	152022664	CAAAAAAA	C	0.611864	0.0137	0.0137	0.0137	0.875	0.876	0.923	0.922
6_152023191_G_A	6	152023191	G	A	0.39649	0.0626	0.0509	0.1008	1	1	1	1
6_152055978_A_T	6	152055978	A	T	0.0626561	0.074	0.074	0.074	0.991	0.989	0.995	0.993
6_152432902_C_T	6	152432902	C	T	0.514554	0.0649	0.0527	0.0965	0.997	0.995	1	1
6_16399557_C_T	6	16399557	C	T	0.329949	-0.0373	-0.0373	-0.0373	0.693	0.692	1	1
6_169006947_C_G	6	169006947	C	G	0.52015	-0.0308	-0.0252	-0.0628	0.919	0.919	0.947	0.947
6_170332621_T_C	6	170332621	T	C	0.615803	0.0373	0.0373	0.0373	0.969	0.968	0.99	0.99
6_18783140_G_A	6	18783140	G	A	0.620023	0.0326	0.0478	0.0033	0.868	0.874	0.998	0.998
6_20537845_CA_C	6	20537845	CA	C	0.473264	-0.0391	-0.0391	-0.0391	0.878	0.88	0.91	0.914
6_21923810_T_C	6	21923810	T	C	0.430343	-0.0321	-0.0438	-0.0032	0.998	0.998	0.999	0.998
6_27425644_G_C	6	27425644	G	C	0.0814924	-0.0737	-0.0737	-0.0737	0.943	0.943	0.992	0.992
6_43227141_G_A	6	43227141	G	A	0.0984603	-0.064	-0.064	-0.064	0.935	0.926	0.994	0.994
6_82263549_AAT_A	6	82263549	AAT	A	0.426244	0.0477	0.0477	0.0477	0.901	0.896	0.927	0.924
6_85912194_CAA_C	6	85912194	CAA	C	0.0603855	0.0762	0.0762	0.0762	0.87	0.884	0.955	0.956
6_87803819_T_C	6	87803819	T	C	0.277033	0.0383	0.0318	0.0678	0.874	0.875	0.99	0.991
7_101552440_G_A	7	101552440	G	A	0.125546	-0.0568	-0.0568	-0.0568	0.787	0.799	0.994	0.994
7_102481842_T_C	7	102481842	T	C	0.341616	0.0418	0.0418	0.0418	0.99	0.99	0.997	0.997
7_130656911_C_T	7	130656911	C	T	0.373408	-0.0476	-0.0476	-0.0476	0.922	0.925	0.951	0.955
7_130674481_G_A	7	130674481	G	A	0.297097	0.0416	0.0416	0.0416	0.872	0.871	1	1
7_139943702_CT_C	7	139943702	CT	C	0.538096	0.0582	0.0666	0.0057	0.847	0.842	0.934	0.93
7_144048902_G_T	7	144048902	G	T	0.228399	-0.0563	-0.0592	-0.0148	0.901	0.893	0.908	0.911
7_21940960_A_G	7	21940960	A	G	0.351473	-0.0467	-0.0467	-0.0467	1	1	0.991	0.99
7_25569548_C_T	7	25569548	C	T	0.166745	-0.0486	-0.0486	-0.0486	0.87	0.868	0.966	0.966
7_28869017_G_A	7	28869017	G	A	0.107172	-0.0572	-0.0572	-0.0572	0.995	0.995	0.993	0.994
7_55192256_A_C	7	55192256	A	C	0.549726	-0.0349	-0.0349	-0.0349	1	1	1	1
7_91459189_A_ATT	7	91459189	A	ATT	0.32858	0.0452	0.0452	0.0452	0.931	0.926	0.917	0.923
7_94113799_T_C	7	94113799	T	C	0.279207	0.0449	0.0449	0.0449	0.996	0.996	0.994	0.994
7_98005235_G_A	7	98005235	G	A	0.16267	-0.0467	-0.0467	-0.0467	1	1	1	1
7_99948655_T_G	7	99948655	T	G	0.210941	0.042	0.042	0.042	0.888	0.884	0.985	0.985
8_102483100_T_C	8	102483100	T	C	0.0966816	0.0593	0.0736	0.0137	0.936	0.937	0.955	0.955
8_106358620_A_T	8	106358620	A	T	0.100331	-0.0745	-0.0895	-0.01	0.753	0.761	0.979	0.981
8_117209548_A_G	8	117209548	A	G	0.64449	-0.0417	-0.0417	-0.0417	0.983	0.981	1	1
8_120862186_A_G	8	120862186	A	G	0.131792	0.0527	0.0527	0.0527	0.965	0.963	0.974	0.974
8_124563705_T_C	8	124563705	T	C	0.145791	0.0477	0.0477	0.0477	0.917	0.917	0.99	0.99
8_124571581_G_A	8	124571581	G	A	0.417312	0.034	0.034	0.034	0.953	0.953	0.992	0.994
8_124739913_T_G	8	124739913	T	G	0.398483	0.0466	0.0466	0.0466	0.981	0.981	0.98	0.981
8_128213561_C_CA	8	128213561	C	CA	0.415348	-0.043	-0.043	-0.043	0.849	0.84	1	1
8_128370949_C_G	8	128370949	C	G	0.402038	0.0642	0.082	0.0076	0.999	0.999	0.999	0.998
8_128372172_A_G	8	128372172	A	G	0.544568	0.0597	0.0597	0.0597	0.999	1	0.999	0.999
8_129199566_G_A	8	129199566	G	A	0.171721	0.0615	0.0615	0.0615	0.997	0.997	1	1
8_143669254_A_G	8	143669254	A	G	0.339	-0.0346	-0.0346	-0.0346	0.767	0.776	0.96	0.959
8_170692_T_C	8	170692	T	C	0.222716	0.0477	0.0348	0.104	0.723	0.732	0.926	0.921
8_17787610_CT_C	8	17787610	CT	C	0.623003	-0.0377	-0.0377	-0.0377	0.879	0.878	0.927	0.935
8_23447496_A_G	8	23447496	A	G	0.648666	-0.0389	-0.0389	-0.0389	1	1	1	1
8_23663653_C_A	8	23663653	C	A	0.403204	0.0335	0.0451	0.0059	0.999	0.999	0.998	0.999
8_29509616_A_C	8	29509616	A	C	0.675632	-0.0601	-0.0601	-0.0601	1	1	1	1
8_36858483_A_G	8	36858483	A	G	0.18203	-0.076	-0.076	-0.076	0.99	0.991	1	1
8_76230943_A_G	8	76230943	A	G	0.828166	0.0755	0.0755	0.0755	1	1	1	1
8_76333056_C_T	8	76333056	C	T	0.0878064	0.1129	0.1129	0.1129	0.996	0.996	1	1
8_76378165_G_T	8	76378165	G	T	0.3595	-0.0391	-0.0391	-0.0391	0.931	0.92	1	1
9_110303808_TAA_T	9	110303808	TAA	T	0.206527	0.0797	0.1007	0.013	0.915	0.918	0.991	0.993
9_110837073_A_G	9	110837073	A	G	0.0630024	0.1158	0.1315	0.0289	1	1	1	1
9_110837176_C_T	9	110837176	C	T	0.174994	0.0653	0.0809	-0.0037	1	1	1	1
9_110849525_G_T	9	110849525	G	T	0.597673	0.0153	0.0153	0.0153	0.894	0.886	1	1
9_110885479_C_T	9	110885479	C	T	0.622202	0.0877	0.111	0.0019	1	1	1	1
9_119313486_A_G	9	119313486	A	G	0.408726	-0.0462	-0.0462	-0.0462	0.978	0.979	0.989	0.988
9_129424719_A_G	9	129424719	A	G	0.457743	-0.0382	-0.0382	-0.0382	0.897	0.896	0.954	0.956
9_136146597_C_T	9	136146597	C	T	0.27274	0.04	0.04	0.04	0.984	0.985	0.999	0.998
9_21964882_CAAAA_C	9	21964882	CAAAA	C	0.318401	0.055	0.055	0.055	0.96	0.961	0.973	0.972
9_22041998_C_G	9	22041998	C	G	0.139321	0.0289	0.0168	0.0906	1	1	1	1
9_36928288_T_C	9	36928288	T	C	0.534878	0.0249	0.0249	0.0249	0.979	0.976	0.994	0.994
9_6880263_A_G	9	6880263	A	G	0.285481	0.0348	0.0499	-0.0078	0.84	0.842	1	1
9_87782211_T_C	9	87782211	T	C	0.509365	0.0361	0.0361	0.0361	1	1	1	1
9_98362587_T_C	9	98362587	T	C	0.0940217	0.0576	0.0576	0.0576	0.98	0.976	0.992	0.991
10_114777670_C_T	10	114777670	C	T	0.463148	0.0472	0.0472	0.0472	0.998	0.998	1	1
10_115128491_T_C	10	115128491	T	C	0.784577	-0.0592	-0.0592	-0.0592	1	1	1	1
10_123095209_G_A	10	123095209	G	A	0.326916	-0.0538	-0.0702	0.0048	0.961	0.962	0.997	0.997
10_123340107_A_G	10	123340107	A	G	0.065632	0.1508	0.1837	0.0053	0.99	0.993	0.998	0.998
10_123340431_GC_G	10	123340431	GC	G	0.59626	-0.2408	-0.2913	-0.0326	0.998	0.998	0.998	0.998
10_123349324_A_T	10	123349324	A	T	0.048439	-0.2609	-0.327	-0.0137	0.936	0.939	0.964	0.965
10_13892298_G_A	10	13892298	G	A	0.437646	0.0371	0.0371	0.0371	0.97	0.97	1	1
10_22032942_A_G	10	22032942	A	G	0.708544	-0.058	-0.0719	0.0344	1	1	1	1
10_22477776_ACC_A	10	22477776	ACC	A	0.0201635	0.1687	0.1687	0.1687	0.989	0.992	0.995	0.992
10_22861490_A_C	10	22861490	A	C	0.936979	0.0875	0.096	0.0201	0.975	0.97	0.977	0.978
10_38523626_C_A	10	38523626	C	A	0.369776	0.0404	0.0404	0.0404	0.946	0.944	0.951	0.951
10_5794652_A_G	10	5794652	A	G	0.213664	0.047	0.047	0.047	1	1	1	1
10_64299890_A_G	10	64299890	A	G	0.160255	-0.1345	-0.1428	-0.103	0.983	0.983	0.984	0.981
10_64819996_G_T	10	64819996	G	T	0.195798	0.0472	0.0472	0.0472	1	1	1	1
10_71335574_C_T	10	71335574	C	T	0.317869	-0.0404	-0.0404	-0.0404	0.703	0.702	0.962	0.966
10_80851257_G_T	10	80851257	G	T	0.617209	-0.0805	-0.0898	-0.0443	1	1	1	1
10_80886726_A_G	10	80886726	A	G	0.163132	0.0762	0.0762	0.0762	0.996	0.997	1	1
10_95292187_CAA_C	10	95292187	CAA	C	0.823361	-0.0512	-0.0512	-0.0512	0.863	0.859	0.943	0.941
11_103614438_T_G	11	103614438	T	G	0.657162	0.0147	0.0029	0.0676	0.741	0.753	0.991	0.992
11_108267402_C_CA	11	108267402	C	CA	0.417326	-0.0022	0.0141	-0.0629	0.994	0.993	0.998	0.999
11_111696440_T_C	11	111696440	T	C	0.622134	-0.0396	-0.0396	-0.0396	0.997	0.998	0.999	0.999
11_116727936_A_T	11	116727936	A	T	0.204577	-0.0423	-0.0423	-0.0423	0.997	0.997	0.998	0.998
11_122966626_A_G	11	122966626	A	G	0.292233	-0.0383	-0.0383	-0.0383	0.898	0.898	0.998	0.998
11_129243417_T_G	11	129243417	T	G	0.86197	-0.0543	-0.0543	-0.0543	0.923	0.915	0.99	0.988
11_129461016_A_G	11	129461016	A	G	0.601574	0.0453	0.0453	0.0453	0.999	0.999	1	1
11_18664241_T_G	11	18664241	T	G	0.729325	0.0461	0.0461	0.0461	0.692	0.702	0.947	0.953
11_1895708_C_A	11	1895708	C	A	0.392411	-0.0762	-0.0762	-0.0762	0.986	0.987	1	1
11_42844441_C_T	11	42844441	C	T	0.327905	-0.0336	-0.0336	-0.0336	0.784	0.787	1	1
11_433617_T_C	11	433617	T	C	0.79694	-0.0437	-0.0437	-0.0437	0.838	0.846	0.982	0.979
11_44368892_G_A	11	44368892	G	A	0.549522	0.0374	0.0374	0.0374	0.985	0.984	0.992	0.992
11_46318032_C_G	11	46318032	C	G	0.0658572	-0.0748	-0.0748	-0.0748	0.746	0.734	0.923	0.925
11_65553492_C_A	11	65553492	C	A	0.186722	0.0425	0.0425	0.0425	0.986	0.985	0.998	0.997
11_65572431_G_A	11	65572431	G	A	0.488575	-0.0347	-0.0448	-0.0067	0.989	0.99	1	1
11_69328130_A_T	11	69328130	A	T	0.213036	-0.0423	-0.0538	0.0143	0.956	0.956	0.951	0.957
11_69330983_G_A	11	69330983	G	A	0.125009	0.1022	0.124	0.0174	0.999	0.999	0.999	1
11_69331418_C_T	11	69331418	C	T	0.0752919	0.1782	0.2018	0.0066	0.987	0.986	0.991	0.992
11_803017_A_G	11	803017	A	G	0.516722	0.0457	0.0457	0.0457	1	1	0.995	0.994
12_103097887_C_T	12	103097887	C	T	0.117463	0.0546	0.0611	0.0149	0.964	0.958	0.991	0.992
12_111600134_G_T	12	111600134	G	T	0.371548	-0.0442	-0.0442	-0.0442	0.888	0.892	1	1
12_115108136_T_C	12	115108136	T	C	0.261522	0.0465	0.0465	0.0465	0.97	0.967	1	1
12_115796577_A_G	12	115796577	A	G	0.195875	-0.0428	-0.0643	-0.0148	0.998	0.998	0.998	0.997
12_115835836_T_C	12	115835836	T	C	0.417088	-0.0813	-0.0977	-0.0153	1	1	1	1
12_120832146_C_T	12	120832146	C	T	0.15925	0.0516	0.0516	0.0516	0.786	0.784	1	1
12_14413931_G_C	12	14413931	G	C	0.261886	0.0484	0.0484	0.0484	1	1	1	1
12_28149568_C_T	12	28149568	C	T	0.117003	-0.062	-0.062	-0.062	1	1	1	1
12_28174817_C_T	12	28174817	C	T	0.242133	-0.0856	-0.0856	-0.0856	1	1	1	1
12_28347382_C_T	12	28347382	C	T	0.215307	-0.0521	-0.0521	-0.0521	0.985	0.978	0.979	0.977
12_29140260_G_A	12	29140260	G	A	0.912578	0.0647	0.0647	0.0647	0.925	0.924	0.997	0.998
12_293626_A_G	12	293626	A	G	0.371135	0.0401	0.0401	0.0401	0.604	0.603	0.995	0.995
12_57146069_T_G	12	57146069	T	G	0.103687	-0.0579	-0.0579	-0.0579	1	1	1	1
12_70798355_A_T	12	70798355	A	T	0.180957	0.0469	0.0469	0.0469	0.938	0.932	0.997	0.996
12_83064195_G_GA	12	83064195	G	GA	0.0991575	0.0671	0.0671	0.0671	0.496	0.488	0.972	0.973
12_85004551_C_T	12	85004551	C	T	0.495534	0.0348	0.0348	0.0348	0.997	0.998	0.985	0.987
12_96027759_A_G	12	96027759	A	G	0.296272	-0.0867	-0.0867	-0.0867	1	1	1	1
13_32839990_G_A	13	32839990	G	A	0.017404	0.0424	0.0424	0.0424	0.758	0.856	1	1
13_32972626_A_T	13	32972626	A	T	0.0079011	0.2687	0.2308	0.4284	1	1	1	1
13_43501356_A_G	13	43501356	A	G	0.830284	0.0517	0.0458	0.0975	0.939	0.936	0.97	0.972
13_73806982_T_C	13	73806982	T	C	0.315317	0.0345	0.0251	0.0653	0.988	0.987	1	1
13_73960952_A_G	13	73960952	A	G	0.761778	0.0399	0.0368	0.073	0.999	1	1	1
14_105213978_T_G	14	105213978	T	G	0.45883	0.0399	0.0399	0.0399	0.97	0.969	0.982	0.983
14_37128564_C_A	14	37128564	C	A	0.212229	-0.0733	-0.085	-0.0339	0.998	0.998	1	1
14_37228504_C_T	14	37228504	C	T	0.443449	0.039	0.039	0.039	0.767	0.766	0.998	0.997
14_68660428_T_C	14	68660428	T	C	0.83446	-0.0474	-0.0612	0.0245	1	1	1	1
14_68979835_T_C	14	68979835	T	C	0.258083	-0.0911	-0.0911	-0.0911	1	1	1	1
14_91751788_TC_T	14	91751788	TC	T	0.69339	0.038	0.0447	0.0091	0.979	0.979	1	1
14_91841069_A_G	14	91841069	A	G	0.344356	0.0513	0.0513	0.0513	1	1	1	1
14_93070286_C_T	14	93070286	C	T	0.170886	-0.0577	-0.0577	-0.0577	0.917	0.915	1	1
15_100905819_A_C	15	100905819	A	C	0.110014	-0.0608	-0.0608	-0.0608	0.784	0.799	0.953	0.952
15_46680811_C_A	15	46680811	C	A	0.0115482	-0.1973	-0.1973	-0.1973	0.673	0.703	0.91	0.931
15_50694306_A_G	15	50694306	A	G	0.344598	-0.0417	-0.0417	-0.0417	0.808	0.811	0.963	0.963
15_66630569_G_A	15	66630569	G	A	0.641275	-0.0369	-0.0369	-0.0369	0.978	0.979	0.977	0.978
15_67457698_A_G	15	67457698	A	G	0.0496177	0.0782	0.099	0.0141	1	1	1	1
15_75750383_T_C	15	75750383	T	C	0.260434	-0.0413	-0.0413	-0.0413	0.973	0.974	0.971	0.975
15_91512267_G_T	15	91512267	G	T	0.135331	-0.0589	-0.0589	-0.0589	1	1	1	1
16_10706580_G_A	16	10706580	G	A	0.0694807	-0.074	-0.074	-0.074	0.833	0.828	0.975	0.968
16_23007047_G_T	16	23007047	G	T	0.0236359	0.1218	0.1218	0.1218	0.688	0.69	0.908	0.919
16_4008542_CAAAAA_C	16	4008542	CAAAAA	C	0.821296	-0.0329	-0.0184	-0.0892	0.676	0.667	0.905	0.904
16_4106788_C_A	16	4106788	C	A	0.26429	-0.03	-0.0182	-0.0782	0.715	0.712	0.975	0.973
16_52538825_C_A	16	52538825	C	A	0.25617	0.1147	0.1147	0.1147	0.999	0.999	0.999	1
16_52599188_C_T	16	52599188	C	T	0.24063	0.107	0.107	0.107	0.981	0.981	1	1
16_53809123_C_T	16	53809123	C	T	0.420085	-0.0704	-0.0651	-0.0957	0.998	0.999	1	1
16_53861139_C_T	16	53861139	C	T	0.760412	-0.0338	-0.0167	-0.0782	1	1	1	1
16_53861592_G_A	16	53861592	G	A	0.366317	-0.0337	-0.0337	-0.0337	0.994	0.994	1	1
16_54682064_G_A	16	54682064	G	A	0.485033	0.0477	0.0477	0.0477	0.936	0.934	1	1
16_6963972_C_G	16	6963972	C	G	0.783475	0.0354	0.0303	0.0811	0.846	0.843	0.965	0.965
16_80648296_A_G	16	80648296	A	G	0.230292	0.0839	0.089	0.0467	0.998	0.998	1	1
16_85145977_T_C	16	85145977	T	C	0.485592	-0.0211	-0.0044	-0.0714	0.637	0.635	0.958	0.958
16_87086492_T_C	16	87086492	T	C	0.258559	-0.0469	-0.0469	-0.0469	0.95	0.95	0.995	0.997
17_29168077_G_T	17	29168077	G	T	0.261323	-0.0568	-0.0568	-0.0568	0.982	0.982	0.987	0.986
17_39251123_T_C	17	39251123	T	C	0.0681914	0.0799	0.0631	0.1431	0.83	0.764	0.933	0.902
17_40127060_T_C	17	40127060	T	C	0.0569783	0.0174	-0.0161	0.1511	0.486	0.501	1	1
17_40485239_G_T	17	40485239	G	T	0.0874064	-0.0571	-0.0416	-0.1142	0.958	0.958	0.942	0.945
17_40744470_G_A	17	40744470	G	A	0.0123684	0.2017	0.2017	0.2017	0.823	0.842	0.952	0.969
17_43212339_C_CT	17	43212339	C	CT	0.228414	0.0438	0.0438	0.0438	0.816	0.805	0.972	0.971
17_44283858_G_A	17	44283858	G	A	0.189469	-0.054	-0.054	-0.054	0.888	0.896	0.954	0.959
17_53209774_A_C	17	53209774	A	C	0.302301	-0.0793	-0.0933	-0.0365	0.999	0.999	0.998	0.998
17_77781725_A_G	17	77781725	A	G	0.503833	-0.0401	-0.0401	-0.0401	0.957	0.961	1	1
18_11696613_C_T	18	11696613	C	T	0.137945	-0.0381	-0.0281	-0.094	0.645	0.639	1	1
18_20634253_C_T	18	20634253	C	T	0.640292	-0.0415	-0.0415	-0.0415	0.936	0.935	0.982	0.98
18_24125857_T_C	18	24125857	T	C	0.421421	0.0346	0.0346	0.0346	0.967	0.963	1	1
18_24337424_C_G	18	24337424	C	G	0.620462	0.0455	0.0455	0.0455	1	1	1	1
18_24518050_AT_A	18	24518050	AT	A	0.277275	-0.0599	-0.083	0.006	0.939	0.938	1	1
18_25407513_C_G	18	25407513	C	G	0.71257	0.0399	0.0307	0.0648	0.987	0.988	0.981	0.982
18_29981526_G_A	18	29981526	G	A	0.0474344	-0.1058	-0.1058	-0.1058	0.995	0.995	0.997	0.998
18_42411803_G_C	18	42411803	G	C	0.0716814	-0.0877	-0.1037	-0.0189	0.974	0.972	0.997	0.998
18_42888797_T_C	18	42888797	T	C	0.351913	-0.0542	-0.0542	-0.0542	1	1	1	1
19_13249921_G_T	19	13249921	G	T	0.0513077	0.0956	0.0956	0.0956	0.832	0.846	0.983	0.979
19_17393925_C_A	19	17393925	C	A	0.29577	0.0378	0.0036	0.1692	0.999	0.999	1	1
19_18569492_C_T	19	18569492	C	T	0.348068	-0.0719	-0.0719	-0.0719	0.995	0.996	1	1
19_19517054_C_CGGGCG	19	19517054	C	CGGGCG	0.353715	0.0437	0.0437	0.0437	0.941	0.945	0.999	0.999
19_44283031_T_C	19	44283031	T	C	0.351884	0.0619	0.0619	0.0619	0.839	0.84	1	1
19_46166073_T_C	19	46166073	T	C	0.607369	-0.036	-0.0447	-0.0117	0.815	0.816	0.949	0.952
19_55816678_C_T	19	55816678	C	T	0.362631	-0.0359	-0.0359	-0.0359	0.989	0.988	0.991	0.99
20_11379842_T_C	20	11379842	T	C	0.948341	0.0844	0.0844	0.0844	0.759	0.754	0.944	0.949
20_41613706_C_G	20	41613706	C	G	0.792843	0.0315	0.0266	0.0784	0.911	0.915	0.949	0.947
20_52296849_G_A	20	52296849	G	A	0.240047	0.044	0.0539	0.0144	1	1	0.953	0.95
20_5948227_G_A	20	5948227	G	A	0.0628452	0.076	0.076	0.076	1	1	1	1
21_16364756_T_G	21	16364756	T	G	0.173215	0.0646	0.0646	0.0646	0.617	0.617	1	1
21_16566350_A_G	21	16566350	A	G	0.0873347	0.0595	0.0678	0.0172	0.968	0.97	1	1
21_16574455_C_A	21	16574455	C	A	0.316733	-0.0707	-0.0808	-0.0329	0.992	0.992	0.997	0.998
21_47762932_G_A	21	47762932	G	A	0.0355463	0.0946	0.0946	0.0946	0.923	0.927	0.975	0.978
22_19766137_C_T	22	19766137	C	T	0.379839	-0.0367	-0.0367	-0.0367	0.937	0.934	0.986	0.986
22_29121087_A_G	22	29121087	A	G	0.00536567	0.1839	0.2812	-0.1566	1	1	1	1
22_29135543_G_A	22	29135543	G	A	0.0869813	0.0654	0.0654	0.0654	0.998	0.998	0.997	0.998
22_29203724_C_T	22	29203724	C	T	0.0209188	0.1405	0.1793	0.0191	0.947	0.95	0.999	0.999
22_29551872_A_G	22	29551872	A	G	0.984562	-0.1716	-0.1716	-0.1716	0.862	0.86	0.923	0.895
22_38583315_AAAAG_AAAAGAAAG	22	38583315	AAAAG	AAAAGAAAG	0.280467	-0.0471	-0.0608	0.0079	0.941	0.934	0.962	0.96
22_39343916_T_A	22	39343916	T	A	0.254083	0.0407	0.0407	0.0407	0.891	0.895	1	1
22_40904707_CT_C	22	40904707	CT	C	0.109871	0.1148	0.1148	0.1148	0.959	0.96	0.969	0.97
22_43433100_C_T	22	43433100	C	T	0.114445	-0.06	-0.06	-0.06	0.996	0.996	0.994	0.995
22_45319953_G_A	22	45319953	G	A	0.416619	-0.0134	-0.006	-0.0611	0.915	0.913	0.997	0.996
22_46283297_G_A	22	46283297	G	A	0.111687	0.0736	0.0736	0.0736	0.607	0.63	0.972	0.973
aEffect allele frequency estimates for controls in the complete Oncoarray dataset described by Mavaddat et al. 2019
Abbreviation: BC, Breast Cancer
